# Supplementary material for: Systematic review on wearable lower-limb exoskeletons for gait training in neuromuscular impairments
Source: J Neuroeng Rehabil. 2021 Feb 1;18:22. doi: 10.1186/s12984-021-00815-5 (PMC7852187; doi:10.1186/s12984-021-00815-5)
Supplement: Supplementary file 1 — Additional file 1. Clinical trial identification assessment. [file 12984_2021_815_MOESM1_ESM.xlsx]

## Sheet: Hoja1
ID	Study	Does the study involve human participants research?	Are participants prospectively assigned to an intervention?	Is the study designed to evaluate the effect of the intervention on the participants?	Is the effect being evaluated a health-related biomedical or behavioral outcome?
1	Kawamoto2009
2	farris2011						Additional File 1
3	quintero2012
4	farris2012								YES
5	ha2012								NO
6	esquenazi2012
7	zeilig2012							If the answers to the 4 questions are yes, the study meets the NIH definition of a clinical trial
8	bishop2012
9	fineberg2013
10	tanabe2013a
11	arazpour2013
12	arazpour2013a
13	ueba2013
14	tanabe2013b
15	spungen2013
16	jun-young2013
17	talaty2013
18	kim2013
19	kolakowsky2013
20	stein2014
21	Del-Ama2014
22	watanabe2014
23	farris2014
24	murray2014
25	kressler2014
26	kozlowski2015
27	evans2015
28	lifang2015
29	del-ama2015
30	ekelem2015
31	raab2015
32	hartigan2015
33	mao2015
34	white2015
35	yang2015
36	tsukahara2015
37	ogata2015
38	bortole2015
39	asselin2015
40	benson2015
41	lonini2016
42	arazpour2015
43	buesing2015
44	stampacchia2016
45	kasai2016
46	ha2016
47	asselin2016
48	sale2016
49	milia2016
50	platz2016
51	mizukami2016
52	molteni2017
53	Kawasaki2017
54	chen2017
55	shimizu2017a
56	shimizu2017b
57	birch2017
58	watanabe2017
59	chang2017
60	lemaire2017
61	tanabe2017
62	yeung2017
63	lerner2017
64	boes2017
65	baunsgaard2017
66	baunsgaard2018
67	juszczak2018
68	hassan2018
69	androwis2018
70	tan2018
71	wu2018
72	tsukahara2018
73	ekelem2018
74	chang2018
75	tefertiller2018
76	guanziroli2018
77	mcgibbon2018
78	gagnon2018
79	calabro2018
80	mataki2018
81	matsuda2018
82	sale2018
83	contreras-vidal2018
84	nolan2018
85	yeung2018
86	alamro2018
87	jayaraman2019
