# Supplementary material for: Systematic review on wearable lower-limb exoskeletons for gait training in neuromuscular impairments
Source: J Neuroeng Rehabil. 2021 Feb 1;18:22. doi: 10.1186/s12984-021-00815-5 (PMC7852187; doi:10.1186/s12984-021-00815-5)
Supplement: Supplementary file 2 — Additional file 2. Wearable lower-limb exoskeletons. [file 12984_2021_815_MOESM2_ESM.xlsx]

## Sheet: DATA
	Additional File 2
		WPAL	H2	REX	HAL	EKSO	ReWalk	Robin	CUHK-EXO	ITRI	Vanderbilt	Indego	ARKE	CURARA	Arazpour2013a	Kim2013	Chang2017	SMA	Keeogo	Kinesis	Lerner2017	AlterG Bionic Leg	Arazpour2013b	Kawasaki2017	Yeung2017	Boes2017
	Active joints (capital letters), passive joints (small letters)	H-K-A	H-K-A	H-K-A	H-K-a	H-K-a	H-K-a	H-K-a (Klenzak brace)	H-K-a	H-K-a	H-K	H-K	H-K	H-K	H-K	H-K	H-K	H	h-K	K-a	K-a	K	K	K	A	A
	Weight-bearing devices	W	W	No aid needed	Cr-W-Ca-All	Cr-W-Ca	Cr-W	Cr	Cr-W	Cr	Cr-Ca-W-AFO	Cr-Ca-W-AFO	Cr	No aid needed	-	-	W	Ca-W-AFO-activeAnkleFoot	Ca-Cr-W-WhC-AFO	W-Cr	-	W-Ca-uAFO	Ca	-	Ca	W-Ca
	Actuation	brushless DC servomotors (24 V, 78W)	Brushless DC motors coupled to a type Harmonic Drive gearbox (Maxon, EC60 Flat Brushless)	DC motors (10 linear actuators)	electric	electric	electric	DC motor	DC motors (Maxon RE40, 150 W) (through Q7 planetary gearboxes and bevel gears)	-	electric (4 DC brushless motors through a 24:1 gear reduction). Knee motor are equipped with electrical locked brakes	electric (brushless DC motors), knee joints equipped with locked brakes	electric	Axial gap-type motor (Sanyo Denki Co, Ltd, Japan) with a HarmonicDrive reducer, a built-in encoder and torque sensors	HIP: Maxon Motor EC30 with a plnetary gearbox with reduction of 156; KNEE: Maxon Motor EC45 with a planetary gearbos with reduction of 110	small solenoid (DC 24 V, 15 mm stroke, 45 g weight, Dong-A Co., Korea) and a gas spring cylinder (70 g weight, 15 mm outer diameter, 130 mm length, 30 mm stroke, Sangyun Co., Korea) for the knee and air-compression powered hip joint. Air muscles (20 mm diameter, 210 mm length, Shadow Robot Co., U.K.)	hidraulic	brushless DC motors	electric	DC flat motor, 90W and a Harmonic-Drive 100:1 gear	brushless motor (Maxon Motor, back-drivable 24V, 90W)	DC motor	Brushless EC (40 W; EC30; Maxon Motors Co. Ltd, Switzerland) electromotor, coupled with planetary gearbox (reduction ratio of 110:1)	electric	brushless DC motor (Dynamixel MX-106R servomotor (ROBOTIS, South Korea))	pneumatic
	Type of sensor	Resolvers	6 potentiometers, 18 Hall Effect sensors, 24 strain gauges and 4 foot switches (position, torque, pressure)	-	potentiometers, reaction force sensors, myoelectric sensors	motion sensors, potentiometers and encoders, IMU (arms)	motion sensors, tilt sensor	reaction force sensor, inertial (body robot and crutches)	force-sensing resistor (FSR) in foot and cruthces, encoders, potentiometers, IMUs (at trunk, shank and crutches	tilt angle, angular velocity	Hall effect sensors in both hip and knee joints, accelerometers and gyroscopes located in each thigh link	postural cues and user motion	motion sensor	torque sensor, encoder and three strain gauges fixed on the flexspline of the harmonic drive	Encoders	EMG (in both arms), 4 sensors on the sole	joint encoders and force sensitive resistors (shoes), IMU	angle sensor (hall effect sensor), motion sensor	-	force sensing resistors, potentiometers and full Wheatstone bridge (gauges)	quadrature encoder, torque sensor, FSR	pressure, accelerometer and joint angle	load cell	accelerometer	Force sensitive resistors (FSR), inertial unit (IMU)	foot switches, angle sensor
		JA, JT	JA, JT, IT, FF	-	EMG, JA, FF, Acc	JA, FF, Acc, AJA, ACF (over 35 different sensors)	JA, FF, Ori	FF, Acc, Acc in Crutches	JA, FF, Acc, Ori, CF, CAcc	-	JA, Acc, Ori	JA, Acc, Ori	JA, FF, Acc, Ori	JA, JT, IT	JA	EMG (arms), FF	JA, FF, Acc, Ori	JA, JT	-	JA, FF, IT, Ori	JA, JT, FF	JA, JT, FF, Acc	FF	Acc	FF, Acc, Ori	JA, FF
	Peak torque	30 Nm	180Nm	-	-	150 Nm	-	-	42-52 Nm	100 Nm	80 Nm	80Nm	-	a rated torque of about 7 Nm	-	-	12 Nm (hip) - 20Nm (knee)	6 Nm (during the gait cycle)	-	-	16,1 Nm with a 3.82 A maximum continuous current draw	-	18 Nm	20 Nm	16,7 Nm	-
	Actuation Power	78W	100W	-	-	-	-	-	150W	-	-	-	-	A rated power of about 30W	Hip: 200W; Knee: 40W	-	-	-	-	90W	90W	-	40W	-	-	-
	Control Method	Trajectory / Interaction	Trajectory / Interaction	Trajectory	Trajectory / Interaction / EMG-control	Trajectory / Interaction	Trajectory	-	Trajectory	Trajectory	Trajectory / Interaction	Trajectory / Interaction	Trajectory	Trajectory / Interaction [neural oscillator]	Trajectory	-	Trajectory	Trajectory / Interaction [neurall oscilatos]	Trajectory / Interaction	Trajectory / Interaction	-	-	Trajectory	Trajectory	-	Trajectory
	Power storage	e Lithium-ion Polymer batteries (3200 mAh, 3 + 4 cells, supply voltage 24 V)	Lithium polymer (LiFePO4 (22,4 VDC @ 12 Ah)	Lithium-polymer battery (29.6V, 16.5Ah)	Lithium-Polymer	Rechargeable lithium ion batteries 48.1V, 30A peak current, 1 hour of continuous usage per charge	Rechargeable lithium ion primary with lithium polymer secondary; 25.9V,30A peak current, 10.4A CC	24V battery	four 7.4 V/6000 mAh lithium polymer (LiPo) batteries connected in series.	-	Lithium-polymer (600g)	lithium ion	Lithium-Polymer	-	24 V (Lipo Battery, Thunder Power RC G6 Pro Lite 25C 5400mAh 6-Cell/6S)	Li-ion, 4400 mAh, 11.1 V, 450g (Samsung Co. Ltd., Korea)	Lithium-ion	Lithium-ion	-	-	Lithium-ion	-	Li-Po (24V) (Thunder Power RC G6 Pro Lite 25C 5400mAh 6-Cell/6S)	-	A 12V 1800mAh Lithium Polymer (LiPo) battery	-
	Operation time (h)	> 1	6	1	1.5	1	2	-	3	-	-	1.5	-	-	-	3	2	2	from 1 to 4h (it takes 1,5h to recharge)	-	1	several hours	2	-	5	-
	Gait Phase detection	No phase detection (button)	Foot contacting	No phase detection (joystick)	1. EMG detection // 2. Foot contacting	Force contacting (crutches and foot)	Torso angle (tilt sensor)	Foot contacting and IMUs in the body and crutches	-	No phase detection	Center of Pressure (CoP) (accelerometers + joint angle = projection CoP on the ground)	Center of Pressure (CoP) (accelerometers + joint angle = projection CoP on the ground)	Force contacting	Torque sensor	Controled by the orthosist via a joystick	Foot contacting	Encoders, FF and IMUs	Angle sensors	-	Force sensing, knee angle and hand buttons	Foot contacting (stance-swing); Knee angle and velocity (early and late swing phase)	Foot contacting + force extension	Foot contacting	Accelerometer	Foot contacting (pre-swing phase); and IMU (walking condition)	Foot contacting and angle sensor
	Gait initiation mode	Button	Button	Joystick and button keypad	1. EMG detection // 2. Weigh shifts	1. COM // 2. Button	tilt sensor	intent-detected time (ground reaction force and postural change)	1. Phone App // 2. Crutch buttons // 3. Intended motion	Button	Center of Pressure (CoP) (accelerometers + joint angle = projection CoP on the ground)	Center of Pressure (CoP) (accelerometers + joint angle = projection CoP on the ground)	weight shift	wearer’s intended motion	orthotist via joystick	-	Button	Intended motion	user iniciated	Button	-	generated enough force (intention of movement)	the weight fully transferred onto the healthy foot (postural position)	intention	the foot lifted off from the ground	weight shifts
	Walking speed	0,4 m/s	-	0,05 m/s	0,56 m/s	0,5 m/s (peak of 1,6m/s)	0,5 m/s	-	-	1 m/s	-	0,5 m/s	-	-	-	-	-	-	-	-	-	-	-	-	-	-
	Device weight (kg)	13	12	38	12	23	23.3	11	18	20	12	12	-	5.8	10.1	-	7.9	2.7	5.4	9.2	2,6 to 4,5	3.5	3.6	3	1	3.1
	User height (m) limit	1,45-1,80	1,45 - 1,95	1,46-1,95	1,50-1,90	1,56-1,90	1,60-1,90	-	1,55-1,85	-	-	1,55-1,91	-	-	-	-	1,52-1,93	-	Above 1,55	< 1,85	Children	1,53-1,82	-	-	-	-
	Max user weight (kg)	80	100	100	100	100	100	-	-	-	-	113	-	-	-	-	100	-	waist size of 26 to 42 inches (66,04 to 106,68cm)	90	Children	136	-	-	-	-
	Modes	standing, walking and sitting	walk, sit (sit-to-stand, stand-to-sit), stand	sit-to-stand, walking (forward and backward), turn	walk, stand, sit, turn, stairs, ramp	Sit, stand, walk, and turn	sit, standup, walk, upstairs, downstairs	sit-to-stand, standing, walking, stand-to-sit, climbing stairs	walking, stand, stand-to-sit, sit-to-stand	walking, standing, sit-to-stand, stand-to-sit	sit-to-stand transitions, standing, stand-to-walk transitions, walking, walk-to-stand transitions	sitting, walking, and standing, sit-to- stand, stand-to-walk, walk-to-stand, and stand- to-sit transitions	walking, sit-to-stand, stand-to-sit, standing	walking, standing	walking, standing	walking, standing	walking, standing, sit-to-stand, stand-to-sit	standing, walking, sit-to-stand, stand-to-sit, stairs	standing, gait (walking, jogging and running full speed), stair, chair rising and sitting, squattingm lunging	standing, walking	walking, standing	standing, walking, sitting (both), stairs	walking, standing, sit-to-stand	walking, standing	walking, standing, stairs, sit-to-stand, stand-to-sit	walking, standing, stairs, sit-to-stand, stand-to-sit
	Unique features	The concept of WPAL is alternate usage of robot and wheelchair	-	Joystick for control and three-button keypad // REX can independently support itself and the weight of the user	EMG (18 electrodes)	FDA for stroke patients	FDA for home use	battery is located in the back-pack	back- pack, smart crutches (FSR and inertial sensors)	-	designed to be used in conjunction with AFO	FDA for stroke	-	back-pack	-	The system uses air muscles for the hip	Functional neuromuscular stimulation	-	-	Hybrid (FES)	-	internal sensor that detected the wearer’s foot pressure // calculate the amount of assistance to add	-	The actuator is attached to the KAFO // The batteries were set on the belt around the waist	The LiPo battery was carried at the waist	-
	Use (reh/aug)	Rehabilitation	Rehabilitation	Rehabilitation/Augmentative	Rehabilitation	Rehabilitation	Rehabilitation/Augmentative	Rehabilitation	Rehabilitation	Rehabilitation	Rehabiliation	Rehabilitation/Augmentative	Rehabilitation	Rehabilitation	Rehabilitation	Rehabilitation	Rehabilitation	Rehabilitation/Augmentative	Rehabilitation/Augmentative	Rehabilitation	Rehabilitation	Rehabilitation	Rehabilitation	Rehabilitation	Rehabilitation/Augmentative	Rehabilitation/Augmentative
	Certification (CE/FDA)	x	x	CE	CE, FDA	FDA	CE, FDA	x	x	x	x	FDA	x	x	x	x	x	CE/FDA	x	x	x	x	x	x	x	x
	Independent leg	NO	NO	NO	YES	NO	NO	NO	NO	NO	NO	NO	NO	NO	NO	NO	NO	NO	NO	NO	NO	YES	YES	YES	YES	YES
	Unilateral	NO	NO	NO	NO	NO	NO	NO	NO	NO	NO	NO	NO	NO	NO	NO	NO	NO	NO	NO	NO	YES	YES	YES	YES	YEs
	Target user	all paraplegic	all paraplegic	people with tetraplegia and paraplegia	all paraplegic	all paraplegic	all paraplegic	all paraplegic	paralyzed patients	all paraplegic	all paraplegic	all paraplegic	all paraplegic	ability to walk independently with a slight stagger	all paraplegic	all paraplegic	all paraplegic	weakened leg muscles but who are still able to walk	individuals with gait impairment	paralysis of muscles driving the knee and ankle joints, while hip flexors (psoas) are preserved	gait impariments	unilateral neurologic or orthopedic conditions	hemiplegia (ability to walk a minimum of 50m)	gait impairment (able to walk over 3 minutes without any help)	ankle problems	ankle problems

## Sheet: Abbreviations
	A	Ankle
	Acc	acceleration
	ACF	Arm crutches force
	AFO	Ankle-Foot Orthosis
	AJA	Arm joint angle
	All	All-in-one walking
	Ca	Cane
	Cacc	Crutches acceleration
	CF	Crutches Force/pressure
	CoM	Center of Mass
	Cr	Crutches
	EMG	Electromyography
	FF	Foot contacting force/pressure
	FSR	Force Sensor Resistor
	H	Hip
	IMU	Inertial Measurement Unit
	IT	Interaction torque
	JA	Joint Angle
	JT	Joint torque
	K	Knee
	KAFO	Knee-Ankle-Foot Orthosis
	Li-on	Lithium ion
	LiPo	Lithium polymer
	Ori	Orientation
	W	Walker
	WhC	WheelChair
